# Supplementary material for: Identification and Association of CYP2R1, CYP27B1, and GC Gene Polymorphisms with Vitamin D Deficiency in Apparently Healthy Population and in Silico Analysis of the Binding Pocket of Vitamin D3
Source: Curr Issues Mol Biol. 2025 Oct 15;47(10):849. doi: 10.3390/cimb47100849 (PMC12563223; doi:10.3390/cimb47100849)
Supplement: Supplementary file 1 [file cimb-47-00849-s001.zip]

Archive with 1 entries (1 files):
- cimb-3812603-supplementary.pdf
